# Supplementary material for: Molecular Implications of ADIPOQ, GAS5, GATA4, and YAP1 Methylation in Triple-Negative Breast Cancer Prognosis
Source: Int J Mol Sci. 2025 Nov 1;26(21):10652. doi: 10.3390/ijms262110652 (PMC12609348; doi:10.3390/ijms262110652)
Supplement: Supplementary file 1 [file ijms-26-10652-s001.zip]

Archive with 1 entries (1 files):
- ijms-3919742-supplementary.pdf
